# Supplementary material for: Cyclodextrin-Calcium Carbonate Micro- to Nano-Particles: Targeting Vaterite Form and Hydrophobic Drug Loading/Release
Source: Pharmaceutics. 2023 Feb 15;15(2):653. doi: 10.3390/pharmaceutics15020653 (PMC9963295; doi:10.3390/pharmaceutics15020653)
Supplement: Supplementary file 1 [file pharmaceutics-15-00653-s001.zip]

Archive with 1 entries (1 files):
- pharmaceutics-2207228-supplementary.pdf
